# Supplementary material for: Characterization of Bovine Intraepithelial T Lymphocytes in the Gut
Source: Pathogens. 2023 Sep 19;12(9):1173. doi: 10.3390/pathogens12091173 (PMC10535955; doi:10.3390/pathogens12091173)
Supplement: Supplementary file 1 [file pathogens-12-01173-s001.zip]

Archive with 1 entries (1 files):
- pathogens-2598506-supplementary.pdf
